# Supplementary material for: A Dose–Response Study on the Relationship between White Meat Intake and Metabolic Dysfunction-Associated Steatotic Liver Disease (MASLD) in Southern Italy: Results from the Nutrihep Study
Source: Nutrients. 2024 Sep 13;16(18):3094. doi: 10.3390/nu16183094 (PMC11435003; doi:10.3390/nu16183094)
Supplement: Supplementary file 1 [file nutrients-16-03094-s001.zip]

Archive with 1 entries (1 files):
- nutrients-3173461-supplementary.pdf
